# Supplementary material for: Systematic review reveals sexually antagonistic knockouts in model organisms
Source: Ecol Evol. 2022 Dec 28;12(12):e9671. doi: 10.1002/ece3.9671 (PMC9798040; doi:10.1002/ece3.9671)
Supplement: Supplementary file 2 — Data S1. [file ECE3-12-e9671-s002.txt]

Index	Study_ID	Authors	Species	Gene	Locus	Natural	Response	Notes	Male_d	Male_d_Var	Male_d_SE	Female_d	Female_d_Var	Female_d_SE	Genotype_A	Genotype B	Males_N_A	Males_Mean_A	Males_SD_A	Males_N_B	Males_Mean_B	Males_SD_B	Females_N_A	Females_Mean_A	Females_SD_A	Females_N_B	Females_Mean_B	Females_SD_B	Total_N	Males_min_A	Males_q1_A	Males_median_A	Males_q3_A	Males_max_A	Males_min_B	Males_q1_B	Males_median_B	Males_q3_B	Males_max_b	Females_min_A	Females_q1_A	Females_median_A	Females_q3_A	Females_max_A	Females_min_B	Females_q1_B	Females_median_B	Females_q3_B	Females_max_B
1	1	Thomson et al. 2021	Mouse	Mtnr1b	Deletion	N	Distance moved in 12h	Figure 8 a shows significant sex-opposite effect. Estimate means using formulas in Bland 2015	-0.992309259	0.374361569	0.611850937	0.917841977	0.368434746	0.606988258	WT	KO	6	132861.0417	52333.43155	6	78998.3125	56159.49335	6	77785.45833	57151.59849	6	131340.2292	59521.48387	24	60559	98602	136646	167702	200311	4658	45031	82298	100932	163043	26398	30280	49689	131988	152950	34161	107142	149068	164596	198758
2	17	Vomhof-DeKrey et al. 2020	Mouse	Slfn3	KO	N	Villi length	Extract means from figure 2a (region A), sample sizes in figure legend	-4.962422899	2.718803419	1.648879443	1.55419597	0.867960426	0.931643937	WT	Slfn3KO	3	343	12.12435565	3	294	6.92820323	3	295	19.05255888	3	318	8.660254038	12	-	-	-	-	-	-	-	-	-	-	-	-	-	-	-	-	-	-	-	-
3	17	Vomhof-DeKrey et al. 2020	Mouse	Slfn3	KO	N	Muscularis externa length	Figure 2e (region A)	1.971054913	0.990421456	0.995199204	-2.717464882	1.282051282	1.132277034	WT	Slfn3KO	3	20	1.732050808	3	22.6	0.692820323	3	22	1.039230485	3	19.6	0.692820323	12	-	-	-	-	-	-	-	-	-	-	-	-	-	-	-	-	-	-	-	-
4	37	Lee et al. 2020	Japanese Quail	MSTN	Deletion	N	Gastrocnemius size	sample sizes in legend. Calculate d from means in table 1 using formulas in Koricheva p200	2.5	0.254166667	0.504149449	-5.678566524	0.624941178	0.790532212	WT/WT, WT/C42del	C42del/C42del	20	0.685	0.09	10	0.91	0.09	22	0.795	0.117	11	0.1	0.133	63	-	-	-	-	-	-	-	-	-	-	-	-	-	-	-	-	-	-	-	-
5	46	Vomhof-DeKrey et al. 2019	Mouse	Slfn3	KO	N	Villi length	Extract means from figure 2a, sample sizes in figure legend	-4.24087476	2.165418227	1.471536009	1.315071011	0.810784314	0.900435624	WT	Slfn3KO	3	342	13.85640646	3	293	8.660254038	3	295	19.05255888	3	316	12.12435565	12	-	-	-	-	-	-	-	-	-	-	-	-	-	-	-	-	-	-	-	-
6	46	Vomhof-DeKrey et al. 2019	Mouse	Slfn3	KO	N	Muscularis externa thickness	Figure 2c	3.220644193	1.531045752	1.237354336	-3.187883565	1.513550136	1.230264254	WT	Slfn3KO	3	20.2	0.519615242	3	22.5	0.866025404	3	22	0.866025404	3	19.5	0.692820323	12	-	-	-	-	-	-	-	-	-	-	-	-	-	-	-	-	-	-	-	-
7	52	Kichev et al. 2018	Mouse	Fn14	KO	N	Brain injury after Hypoxy-ischemia- tissue loss	Figure 3A. Means given in text. 100 total, assuming even split between groups.	1.212888416	0.106622748	0.326531389	-2.214261025	0.140941284	0.375421475	WT/WT, WT/KO	KO/KO	34	36.5	9.912618221	16	47.6	7.2	34	39.7	7.580237463	16	21.4	9.6	100	-	-	-	-	-	-	-	-	-	-	-	-	-	-	-	-	-	-	-	-
8	52	Kichev et al. 2018	Mouse	Fn14	KO	N	Brain injury after Hypoxy-ischemia- cerebral cortex neuropathological score	Figure 6A. Means given in text. 100 total, assuming even split between groups.	0.561802022	0.09506798	0.308330958	-0.585865932	0.095344154	0.308778486	WT/WT, WT/KO	KO/KO	34	3	3.556880656	16	4.81	2.32	34	3.77	3.32364258	16	1.88	3	100	-	-	-	-	-	-	-	-	-	-	-	-	-	-	-	-	-	-	-	-
9	52	Kichev et al. 2018	Mouse	Fn14	KO	N	Brain injury after Hypoxy-ischemia- hippocampus neuropathological score	Figure 6B. Means given in text. 100 total, assuming even split between groups.	0.606835609	0.095594259	0.309183213	-1.049241744	0.102920847	0.320812791	WT/WT, WT/KO	KO/KO	34	4.06	2.274071239	16	5.27	1.16	34	4.7	1.516047493	16	2.63	2.72	100	-	-	-	-	-	-	-	-	-	-	-	-	-	-	-	-	-	-	-	-
10	52	Kichev et al. 2018	Mouse	Fn14	KO	N	Brain injury after Hypoxy-ischemia- thalamus neuropathological score	Figure 6D. Means given in text. 100 total, assuming even split between groups.	0.551726294	0.094955784	0.308148964	-0.813474677	0.098529175	0.313893573	WT/WT, WT/KO	KO/KO	34	2	1.457737974	16	2.74	1.04	34	2.58	1.632666531	16	1.25	1.64	100	-	-	-	-	-	-	-	-	-	-	-	-	-	-	-	-	-	-	-	-
11	52	Kichev et al. 2018	Mouse	Fn14	KO	N	Brain injury after Hypoxy-ischemia- total neuropathological score	Figure 6E. Means given in text. 100 total, assuming even split between groups.	0.607812969	0.095606131	0.309202411	-0.8893839	0.099821802	0.315945884	WT/WT, WT/KO	KO/KO	34	13.5	8.746427842	16	18.2	4.8	34	15.7	7.871785058	16	8.26	9.36	100	-	-	-	-	-	-	-	-	-	-	-	-	-	-	-	-	-	-	-	-
12	58	Dachtler et al. 2016	Mouse	DISC1	D453G	Y	Maze exploration/anxiety traits	Fig 3c. Sex and genotype numbers provided in other figures. Extract means from figure	1.10191319	0.27856928	0.527796628	-1.141681934	0.281193544	0.530276856	WT/WT	D453G/D453G	10	27.6	7.273238618	7	37.1	10.31843011	7	38.3	11.37673064	10	29.2	4.427188724	34	-	-	-	-	-	-	-	-	-	-	-	-	-	-	-	-	-	-	-	-
13	59	Barson et al. 2015	Salmon	VGLL3	TOP	Y	Body size	Figure 3	-2.313335482	0.01097009	0.104738199	1.700345552	0.008579491	0.092625544	M LL, F EE	M LE + EE, F LE + LL	189	92.07642304	5.642136845	522	77.12157348	6.736807149	231	69.18422977	5.842364205	462	77.51645502	4.354763646	1404	-	-	-	-	-	-	-	-	-	-	-	-	-	-	-	-	-	-	-	-
14	97	Schroeder et al. 2020	Drosophila	Arp53D	KO	N	Fertility	From 5A and 7A at 29C only.	0.312666293	0.439164648	0.662694989	-2.548079516	0.25821182	0.508145472	WT/WT	WT/KO, KO/KO	11	128	46.6	11	311	41.2	10	155	38	20	58	38.1	52	-	-	-	-	-	-	-	-	-	-	-	-	-	-	-	-	-	-	-	-
